# Supplementary material for: Distribution Characteristics and Risk Assessment of Agricultural Land Use Non-Point Source Pollution in Typical Biofuel Ethanol Planting Areas
Source: Int J Environ Res Public Health. 2022 Jan 26;19(3):1394. doi: 10.3390/ijerph19031394 (PMC8835376; doi:10.3390/ijerph19031394)
Supplement: Supplementary file 1 [file ijerph-19-01394-s001.zip]

Archive with 1 entries (1 files):
- ijerph-1483174-supplementary.pdf
